# Supplementary material for: A New Resistance Gene against Potato Late Blight Originating from Solanum pinnatisectum Located on Potato Chromosome 7
Source: Front Plant Sci. 2017 Oct 4;8:1729. doi: 10.3389/fpls.2017.01729 (PMC5649132; doi:10.3389/fpls.2017.01729)
Supplement: TABLE S1 — Information of molecular markers involved in this study. [file Table_1.XLSX]

## Sheet: Sheet1
Information of molecular markers involved in this study
Marker name	Primer sequence (5’-3’)		Annealing temperature (℃)	Marker type	Band size(bp)		sequence	Homologous loci on STChr07		Homologous loci on SL2.50Chr07
	Forward	Reverse			Pr*	Ps*		name	location	name	location
SpCP56	GGCATATTACTTGAATCCAATA	AGCAGAGGAGCACCATACT	60	SCAR	~1800	-	GGGATCGGTTTCCATTTGGTTTTCACCTGTAAAATTGAAAAGCAAAATCACCTCCAAAGGAAATGGTTGCATATATCATATTCGTAACAAAAATAGGCATGAATAGTTTATTGCACCTTTCTATCAATAGCCCAGACAACATCTGTGGTACTGTTGGGGAGAAAATATGTACCTAAAAGAATAAAAGTTTGGACTTGCTTTTCCTATTAAGAACCAATATCTGTTTTGCCTTTCTTTTGTTAAGAGCACTACTTTAGCCGAGCAATCTGAGAAGAGCAAACCAGATTTGACAAAAAAATTGGAAATTGAAAGAACAAACGAATAGGAAAGGGTAAGAAAGCTCTTCTCTGTGTTGGAGCAACAATGTTCTGGGTGCAGAAGGCATGAAAGGCATATCAG…	StCP56	chr07:50137102..50096540	SlCP56	SL2.50ch07:63176244..63176484
SpGot2-1	AAGCGCTTTTGTCCTGATTC	TTCCCCGAGCCATAGAGTT	60	CAPS Msp1	~1800	~1000,800	-	-	-	-	-
SpGro1	GAGTTGAGGTGGCTTGATTGG	CAACATTGGATATTTGGTTAGTTGA	60	CAPS Taq1	~600,400	~400,200	GTTGAGGTGGCTTGATTGGCATGGATATCCTTCAAAAAGTCTGCCAAATAGCTTTAAGGGAGGCCAACTTGTTAGTTTGAAATTGAAAAAAAGCATACAATTTTGGAAAACCTCGGAGGATCTAGGAAAACTGAAGTACATGAAACTTAGCCATTCACAGAAGCTAATAAGGATGCCAGATTTTTCAGTTACACCTAATCTTGAAAGGCTGGTTCTTGAAGAATGCACAAGTTTGGTAGAAATCAATTTTTCTATTGGAGATCTTGGAAAACTAGTCTTGCTGAATCTGAAGAACTGCAAAAATTTAAAGACCATACAAAAGAGAATTTGATTGGAAAAGCTTGAAATTCTCGTTCTTTCAGGCTGCTCAAAGTTAAGAACATTCCCGGAAATAGAAGA…	StGro1-1	chr07:50465064..50465939	SlGro1-1	SL2.50ch07:63435326..63436201
								StGro1-2	chr07:50696161..50697036	SlGro1-2	SL2.50ch07:63591734..63590868
SpCT226	GGCATATTACTTGAATCCAATA	AGCAGAGGAGCACCATACT	60	CAPS Tru1	~200,300, 450	~200, 300, 350	AGCAGAGGAGCACCATACTGTGGACGAATCGTAAATGATGCAACTGGAGCATGTGTATAAGACGGAGAGAGTTCGAAGGAGAACTTTTGTAGTATCATTGCTATTGCCATTTTTGCTTCCATCATTGCAAAGTTTTGTCCGATGCAAACTCGAGGTCCCCCGGAAAATGGAATAAACGAGAAGTGTCCTTTGGTTGCCTTTGACACTCCTTCACTGAATCTTTCTGGTTTGAATTCCTTCGCGTCTTCACCCCATAGTTCCTTGTCATAATGAATTAATACTGTGGGTATAAAGAGTAGCACTCCAGCTGGTAGACTCAGCTCCCCTAATTTGACTTCATGTTTGTTCCTTCTACGATATGTTGGTACTGGGGGGAATAGCCTTAACGTCTCGTGCAAG…	StCT226-1	chr07:50573395..50574374	SlCT226	SL2.50ch07:63472686..63473641
								StCT226-2	chr07:50578317..50579286	-	-
								StCT226-3	chr07:50588769..50589742	-	-
								StCT226-4	chr07:50605216..50606150	-	-
								StCT226-5	chr07:50611235..50611835	-	-
								StCT226-6	chr07:50614293..50615034	-	-
SpT1756	GTTGATGCCTGTGTCGTCGTT	TAATGCGTCCTTCTTCGTCAATCT	60	CAPS Msp1	~500, 1250	~500, 550, 700	TCGGCTGATTGACATTCCCGTAAGCAATTGCTTGAACAGTAACATATCCAAGATCTATGTTCTCACACAATTCAACTCTGCCTCCCTGAATCGCCACCTTTCAAGGGCATATGCTAGCAATATGGGAGGATACAAAAACGAGGGCTTTGTGGAAGTTCTTGCTGCTCAACAAAGTCCGGAGAACCCTGATTGGTTCCAGGTAACTTCTCATTCCTGCTGCATAGAATTCACTTAAAACTACTGTTATTGTTATTAATTACCGGGATACAGATCTCAACGCAATTACTATGAAGCATACAATTAGCACTTAAACTACCTATATCTTCGTAAGCTTCTGAAGAGCTGTTTAAAAATGCATTATTTGAGATGTAACTCGGGTGTCATTCATGCATGACACCT…	StT1756	chr07:51452842..51453509	SlT1756	SL2.50ch07:63991855..63992519
SpAFLP2	CAACAAATAGGCATGTGAAGAAC	GACCCCACCAACCCAAAAAGAC	60	CAPS Tail1	~120	~250	CAACAAATAGGCATGTGAAGAAAATTGAGCTTGCAATAAGTAGAGCCTTAGATCATTTGACTTTGCTTGATGTAAAGACGTGTTGTTTTGTGATCCCATAATTATGATAAAGACTTTGTTAGAAGTTTGTGTGATTTGATCTTGATAACAATAAACTATATAGTAGTTGAATTAAATATTAATATTTCAAGATCTCATTAATCTTCCCAGCCTTGGCCAACCCATTTTCACATATACCAAAATATATTTATCTATTTGATAGAAGGTTCTTTTATCAACAATATCTGCACCTTTCAGCAGTTGAAAGAGTAAACATTGGAGAAGTAGATTATTTTATTCACAGTTAATTTAGTAGGATTATGGTGTCTTTTTGGGTTGGTGGGGTCA	StAFLP2	chr07:51453509..51453509	SlAFLP2	SL2.50ch07:64026915..64027252
SpTG572	TCCTTGATCCCCTCCCTTTGGTGTGA	TCATTTCCAGCCAAGCTATTTAC	60	SCAR	~370	~350	TTCCTTGATCCCCTCCCTTTGGTGTGAAGCCTGTTGTTGTTACGCATCTTCTAAATTAACATTGATTGAGGATTGGTAGCGTTGGAGTAATGCTGTTCCACCGATACCCGTCCGCTGCATATCCTCTCTCCTTACCTGTTTTTTCTATGTATCCGTGGCATTTGAGGTTGTGGAAATGTTTGAATACGGCAATGATTCCTTGTGTGTTGTTCTACACCCTGTAAATAGCTTGGCTGGAAATGA	StTG572-1	chr07:50614293..51268235	SlTG572	SL2.50ch07:64063721..64063951
								StTG572-2	chr07:51285325..51285585
SpAFLP1	TCAGAGGACACGAGATTACG	ATACCATCCTCATTTTCT TTGTTA	60	CAPS Taq1	~400,550,650	~400,1200	TCAGAGGACACGAGATTACGTAATCAAATCTGCACTGTGATGAGCATCTTCAATTATGATGTACAATTTCGTATTTTCTGTTCTTTTTTCCCTAGAATTTTGGAAAGAGCTCACCAGATTGATAGAAAGGAGCAAAGATTTGAAAGGATAAATATCTATCTTACTCAGAACAGGTCTTGGAAGGAAAAGGTATTTTGAACCTGTACTTCGTTTGTTCGTTAATTCTTTATATCATGGTTTTATATCTTACTAATGCTTTTTATCTGCGTCTTTTTTACTCCATTTTTTCTATAGGTTATCCGGCTTAATTTGTTATTGACTGTGAAAGAGTCTGCAATTAATGTGCCTACAAATTTGGATGCTCGCCGTCGAATTACTTTTTTCGCAAACTCCCTGTTT…	StAFLP1	chr07:51230566..51231565	SlAFLP1	SL2.50ch07:64098682..64099639
SpAL21	TTTTTGGGCTTGTCCTCTGC	GATCCCCTTCTGCGTGGT	60	CAPS Taq1	~500, 450, 300, 250	~500, 300, 250	GATCCCCTTCTGCGTGGTGGTTGGATGGATTATGGGTCGTCCTATGGATTTGAACTTCCA 60 GTTGTTCGAAACAGCCACGCTTTTCATGAGTGTCCTCGTAGTAGCATTCATGCTGCAGGT 120 ATGCTCTTAAACTAGATAATTCATAAGTCTTTCTGGTTCTACTTTTTTCCCATTTCTCTG 180 AGTATTACTTTTGTCTTGTTGGCTTCTATCTCGTCTTTTAATTTAGAGGTTGAGTTGGGA 240 AACGTAAAACTTTCTTGTCTTTCCAAACTGCTTGAAAATTACAACATAAACCAATGTATT 300 TCTTCTAAAAGTTGAAAGCTCTGCAAGTTGAAGTCGGAGCTTGATCCAGTTAGAGTAATG 360 TCATGTCTCC…	StAL21	chr07:51471043..51472519	SlAL21	SL2.50ch07:63974815..63976277
SpGP127	GGTGATCGACTGGAACGTCT	CTGCAGATTCCTCGCATACT	60	CAPS Trul1	~350,100	~500	CTGCAGATTCCTCGCATACTAGAAAGGTATTCACAATACCTACAGAACATTACAGTTTCAAAGATGGATGACTGGGCTTGCATAAGTGGCTTAAAGAAATGACATAACAGCAGCTAAAGGACAACGGAGGTTCATTTTCTAATGTTGTGGAACTTGACCAGACAACGGGACTCAGATGTAGATCGAGCCCTGGAAGTCCTCTCCTCGCAGCTCCCTGCATTAACTTTGCATGTCATTTGACTTTCTGGGTGCATGGCCAATTATTCACCTCTGTATTTATTCACAGAGTCTTGGAAACCGTTGTAAAAAAACCACCTACCTACTTCACTAATTGCGAGTTGGAAGTCATACTTACTGAAGGTTGTGTGAAAAGAGACTGCCTCAAATCCCGTACTTTAT…	StGP127	chr07:53031730..53032495	SlGP127	SL2.50ch07:65552917..65553350
SpTG20	GAGTGGCATGGTGTGGCAGTTCT	TCTTTGTGGGGTTTTGGAGTTTTT	58	CAPS Rsa1	~100, 250, 300, 850	~250, 300, 850	-	-	-	-	-
Pr：resistant parent
Ps: susceptible parent
